# Supplementary material for: Cell-sized confinement controls generation and stability of a protein wave for spatiotemporal regulation in cells
Source: eLife. 2019 Jul 30;8:e44591. doi: 10.7554/eLife.44591 (PMC6667215; doi:10.7554/eLife.44591)
Supplement: Figure 1—source data 1. [file elife-44591-fig1-data1.xlsx]

## Sheet: Figure 1E
Min wave		MinE conc.
		0.25	0.5	1	1.5	3	6
MinD conc.	0.25	52.6316	11.8519	0	0	0	0
	0.5	89.0511	96.9231	100	20.2899	0	0
	1	47.3684	86.5497	84.0426	74.6341	15.3153	0
	1.5	0	11.5741	33.0275	91.9231	15.0259	2.66667
	3	0	0	2.12766	54.0426	25.5495	44.5122
	6	0	0	0	0.833333	42.623	2.09644
pole_to_pole		MinE conc.
		0.25	0.5	1	1.5	3	6
MinD conc.	0.25	0.0334928	0.0962963	0	0	0	0
	0.5	0.10219	0.215385	0.047619	0.137681	0	0
	1	0.111111	0.157895	0.159574	0.180488	0.036036	0
	1.5	0	0.00925926	0.0733945	0.269231	0.0103627	0
	3	0	0	0	0.157447	0.043956	0
	6	0	0	0	0.00416667	0.0382514	0
traveling		MinE conc.
		0.25	0.5	1	1.5	3	6
MinD conc.	0.25	0.105263	0.0222222	0	0	0	0
	0.5	0.744526	0.753846	0.952381	0	0	0
	1	0.362573	0.707602	0.680851	0.565854	0.117117	0
	1.5	0	0.106481	0.256881	0.626923	0.139896	0.0266667
	3	0	0	0.0212766	0.382979	0.211538	0.445122
	6	0	0	0	0.00416667	0.387978	0.0209644
