# Supplementary material for: Cell-sized confinement controls generation and stability of a protein wave for spatiotemporal regulation in cells
Source: eLife. 2019 Jul 30;8:e44591. doi: 10.7554/eLife.44591 (PMC6667215; doi:10.7554/eLife.44591)
Supplement: Figure 6—source data 1. [file elife-44591-fig6-data1.xlsx]

## Sheet: Figure 6B
mode number	Model I	Model I (no saturation)	Model II
0	-0.00821	-0.02261	-0.03612
1	0.03812	0.05039	0.01258
2	-0.11949	-0.10658	-0.14483
3	-0.35867	-0.34555	-0.38393
4	-0.67826	-0.66503	-0.70348
5	-1.07802	-1.06472	-1.10321
		Results from Eq.(2) (solid lines)
	Model I	Model I (no saturation)	Model II
	0.122976-x*(x+1)/5^2	0.136547-x*(x+1)/5^2	0.0978905-x*(x+1)/5^2
