# Supplementary material for: Cell-sized confinement controls generation and stability of a protein wave for spatiotemporal regulation in cells
Source: eLife. 2019 Jul 30;8:e44591. doi: 10.7554/eLife.44591 (PMC6667215; doi:10.7554/eLife.44591)
Supplement: Figure 8—source data 1. [file elife-44591-fig8-data1.xlsx]

## Sheet: Figure 8A
time	cd	cde	ce
0	0.08939	0.07509	0.07072
0.1	0.07122	0.10812	0.04005
0.2	0.06835	0.12134	0.0309
0.3	0.06952	0.12923	0.02765
0.4	0.07194	0.13559	0.02617
0.5	0.07498	0.1413	0.02546
0.6	0.07835	0.14682	0.02504
0.7	0.08191	0.15239	0.02463
0.8	0.08605	0.15816	0.0242
0.9	0.09018	0.16393	0.02378
1	0.09501	0.16994	0.02329
1.1	0.09992	0.17596	0.0228
1.2	0.1057	0.18223	0.02224
1.3	0.1118	0.1886	0.02165
1.4	0.1183	0.19502	0.02105
1.5	0.12552	0.20156	0.02045
1.6	0.13349	0.20825	0.01981
1.7	0.14268	0.21523	0.01905
1.8	0.15299	0.22241	0.01823
1.9	0.16515	0.22972	0.01744
2	0.17886	0.23719	0.01664
2.1	0.19503	0.2451	0.01568
2.2	0.21331	0.25334	0.01461
2.3	0.23571	0.26174	0.01365
2.4	0.26197	0.27032	0.01276
2.5	0.29233	0.27922	0.01187
2.6	0.32691	0.28849	0.01093
2.7	0.36738	0.29814	0.01002
2.8	0.41409	0.30819	0.00913
2.9	0.46858	0.31868	0.0083
3	0.53092	0.32962	0.00754
3.1	0.60262	0.34116	0.00682
3.2	0.68352	0.35328	0.00614
3.3	0.77493	0.36598	0.00565
3.4	0.87656	0.37927	0.00531
3.5	0.99577	0.39435	0.00471
3.6	1.1235	0.4101	0.00428
3.7	1.2594	0.42668	0.00394
3.8	1.4059	0.44461	0.00365
3.9	1.559	0.46366	0.00342
4	1.7182	0.48426	0.00323
4.1	1.8807	0.50593	0.00306
4.2	2.0446	0.52899	0.00293
4.3	2.2086	0.55295	0.00282
4.4	2.3711	0.57835	0.00274
4.5	2.5305	0.60502	0.00267
4.6	2.6872	0.6325	0.00262
4.7	2.8389	0.66128	0.00258
4.8	2.9884	0.69058	0.00255
4.9	3.1327	0.72096	0.00252
5	3.2676	0.75295	0.00251
5.1	3.3982	0.78554	0.00251
5.2	3.5219	0.81905	0.00252
5.3	3.6387	0.85338	0.00253
5.4	3.7511	0.88825	0.00255
5.5	3.8581	0.92365	0.00257
5.6	3.9594	0.95962	0.00259
5.7	4.0558	0.9961	0.00262
5.8	4.1468	1.0331	0.00265
5.9	4.2314	1.0706	0.00269
6	4.3102	1.1086	0.00273
6.1	4.3833	1.1471	0.00277
6.2	4.4511	1.1859	0.00281
6.3	4.5134	1.2248	0.00286
6.4	4.5703	1.264	0.00291
6.5	4.6217	1.3036	0.00296
6.6	4.6677	1.3434	0.00302
6.7	4.7081	1.3835	0.00308
6.8	4.743	1.4239	0.00314
6.9	4.7742	1.4643	0.00321
7	4.8017	1.5046	0.00327
7.1	4.8246	1.5451	0.00334
7.2	4.8428	1.5856	0.00342
7.3	4.8562	1.6264	0.00349
7.4	4.8649	1.6672	0.00357
7.5	4.869	1.7082	0.00365
7.6	4.8695	1.7491	0.00373
7.7	4.8677	1.7895	0.00382
7.8	4.8619	1.8298	0.00391
7.9	4.8522	1.8701	0.004
8	4.8386	1.9104	0.00409
8.1	4.8211	1.9505	0.00419
8.2	4.7997	1.9907	0.00429
8.3	4.775	2.0306	0.0044
8.4	4.7486	2.0699	0.00451
8.5	4.7189	2.109	0.00462
8.6	4.6859	2.1478	0.00474
8.7	4.6497	2.1865	0.00486
8.8	4.6102	2.2249	0.00498
8.9	4.5674	2.2631	0.00511
9	4.5215	2.301	0.00524
9.1	4.4734	2.3384	0.00538
9.2	4.4225	2.3755	0.00553
9.3	4.3689	2.4121	0.00568
9.4	4.3126	2.4484	0.00583
9.5	4.2536	2.4843	0.00599
9.6	4.192	2.5197	0.00616
9.7	4.1279	2.5548	0.00634
9.8	4.0612	2.5892	0.00652
9.9	3.9919	2.6232	0.00672
10	3.9202	2.6567	0.00692
10.1	3.8461	2.6896	0.00713
10.2	3.7696	2.722	0.00736
10.3	3.6908	2.7538	0.00759
10.4	3.6097	2.785	0.00784
10.5	3.5254	2.8155	0.00811
10.6	3.4384	2.8455	0.0084
10.7	3.3487	2.8747	0.00872
10.8	3.2564	2.9033	0.00906
10.9	3.1615	2.9312	0.00942
11	3.0639	2.9584	0.00981
11.1	2.9636	2.9848	0.01022
11.2	2.8591	3.0103	0.0107
11.3	2.7507	3.035	0.01125
11.4	2.6386	3.0588	0.01184
11.5	2.5229	3.0817	0.0125
11.6	2.4033	3.1037	0.01322
11.7	2.2797	3.1248	0.01401
11.8	2.1521	3.1448	0.01487
11.9	2.0185	3.1636	0.01594
12	1.8785	3.1811	0.01727
12.1	1.7328	3.1973	0.01878
12.2	1.581	3.2122	0.02051
12.3	1.418	3.2249	0.0229
12.4	1.2451	3.2357	0.02584
12.5	1.0616	3.2444	0.02936
12.6	0.86783	3.2476	0.03666
12.7	0.6546	3.2436	0.04817
12.8	0.42979	3.2272	0.06897
12.9	0.21096	3.1784	0.11711
13	0.05256	3.0495	0.23607
13.1	0.00374	2.8129	0.44538
13.2	0.00072718	2.5523	0.65755
13.3	0.00056771	2.3139	0.82836
13.4	0.00049995	2.0981	0.96154
13.5	0.00046352	1.9028	1.0628
13.6	0.00044329	1.7261	1.1369
13.7	0.00043328	1.5663	1.1878
13.8	0.0004304	1.422	1.219
13.9	0.00043247	1.2916	1.2336
14	0.00043911	1.1739	1.2346
14.1	0.00044966	1.0675	1.2248
14.2	0.00046072	0.9713	1.2063
14.3	0.00047326	0.88418	1.1811
14.4	0.00049096	0.80542	1.1503
14.5	0.0005107	0.73419	1.1152
14.6	0.00053203	0.66958	1.0773
14.7	0.00055705	0.61094	1.0374
14.8	0.00058441	0.5579	0.99591
14.9	0.00061352	0.51004	0.95339
15	0.00064504	0.46657	0.91073
15.1	0.00067905	0.42732	0.86804
15.2	0.000716	0.39119	0.82634
15.3	0.00075572	0.35855	0.78528
15.4	0.00079826	0.32936	0.74488
15.5	0.00084481	0.30244	0.70591
15.6	0.00089472	0.27844	0.66797
15.7	0.00094806	0.25727	0.63107
15.8	0.00101	0.23748	0.59596
15.9	0.00107	0.21982	0.56226
16	0.00113	0.2042	0.53
16.1	0.00121	0.1897	0.49938
16.2	0.00128	0.17679	0.47029
16.3	0.00136	0.16539	0.44273
16.4	0.00145	0.1548	0.41667
16.5	0.00154	0.14539	0.39212
16.6	0.00164	0.13712	0.36907
16.7	0.00174	0.12964	0.3474
16.8	0.00186	0.12299	0.32714
16.9	0.00198	0.11707	0.30822
17	0.00211	0.11178	0.29053
17.1	0.00224	0.10702	0.27403
17.2	0.00239	0.10274	0.25867
17.3	0.00254	0.09894	0.24438
17.4	0.0027	0.09553	0.23111
17.5	0.00287	0.09246	0.21879
17.6	0.00305	0.08973	0.20735
17.7	0.00323	0.08727	0.19673
17.8	0.00342	0.08505	0.18687
17.9	0.00361	0.0831	0.17774
18	0.00381	0.08135	0.16926
18.1	0.00402	0.07978	0.1614
18.2	0.00422	0.0784	0.15411
18.3	0.00443	0.07718	0.14734
18.4	0.00464	0.0761	0.14106
18.5	0.00485	0.07516	0.13523
18.6	0.00507	0.07436	0.12984
18.7	0.00529	0.07366	0.12485
18.8	0.00551	0.07308	0.12022
18.9	0.00574	0.07259	0.11593
19	0.00598	0.07218	0.11196
19.1	0.00622	0.07186	0.1083
19.2	0.00648	0.07162	0.10492
19.3	0.00675	0.07145	0.10181
19.4	0.00702	0.07135	0.09893
19.5	0.0073	0.07132	0.09628
19.6	0.00758	0.07135	0.09382
19.7	0.00786	0.07144	0.09155
19.8	0.00813	0.07158	0.08946
19.9	0.00839	0.07178	0.08752
20	0.00864	0.07201	0.08572
20.1	0.00889	0.07229	0.08405
20.2	0.00912	0.07261	0.08253
20.3	0.00935	0.07295	0.08111
20.4	0.00956	0.07333	0.07981
20.5	0.00976	0.07372	0.07859
20.6	0.00996	0.07413	0.0775
20.7	0.01015	0.07455	0.0765
20.8	0.01033	0.07497	0.07558
20.9	0.0105	0.07539	0.07474
21	0.01067	0.07582	0.07399
21.1	0.01082	0.07625	0.07331
21.2	0.01097	0.07667	0.0727
21.3	0.01111	0.07708	0.07215
21.4	0.01124	0.0775	0.07167
21.5	0.01136	0.07791	0.07124
21.6	0.01147	0.07831	0.07086
21.7	0.01157	0.0787	0.07053
21.8	0.01165	0.07908	0.07025
21.9	0.01172	0.07945	0.07
22	0.01179	0.07981	0.06979
22.1	0.01183	0.08015	0.06961
22.2	0.01188	0.08048	0.06947
22.3	0.01191	0.08078	0.06937
22.4	0.01194	0.08106	0.0693
22.5	0.01196	0.08132	0.06925
22.6	0.01197	0.08156	0.06923
22.7	0.01197	0.08177	0.06922
22.8	0.01196	0.08196	0.06922
22.9	0.01194	0.08212	0.06924
23	0.01192	0.08225	0.06928
23.1	0.0119	0.08239	0.06934
23.2	0.01188	0.08249	0.06941
23.3	0.01185	0.08258	0.06949
23.4	0.01182	0.08264	0.06957
23.5	0.01178	0.08267	0.06966
23.6	0.01175	0.08268	0.06976
23.7	0.01171	0.08267	0.06985
23.8	0.01167	0.08264	0.06994
23.9	0.01163	0.08261	0.07004
24	0.0116	0.08258	0.07014
24.1	0.01156	0.08253	0.07025
24.2	0.01153	0.08246	0.07034
24.3	0.0115	0.08239	0.07043
24.4	0.01147	0.08231	0.07052
24.5	0.01144	0.08222	0.07059
24.6	0.01142	0.08212	0.07066
24.7	0.0114	0.08203	0.07073
24.8	0.01137	0.08194	0.0708
24.9	0.01135	0.08185	0.07087
25	0.01133	0.08176	0.07092
25.1	0.01132	0.08167	0.07097
25.2	0.01131	0.08159	0.07101
25.3	0.01129	0.08151	0.07104
25.4	0.01129	0.08143	0.07106
25.5	0.01127	0.08136	0.07109
25.6	0.01125	0.08128	0.07113
25.7	0.01123	0.08121	0.07117
25.8	0.01121	0.08114	0.0712
25.9	0.01119	0.08106	0.07123
26	0.01117	0.081	0.07126
26.1	0.01115	0.08093	0.07129
26.2	0.01113	0.08086	0.07131
26.3	0.01111	0.0808	0.07132
26.4	0.0111	0.08074	0.07133
26.5	0.0111	0.08069	0.07133
26.6	0.01109	0.08063	0.07134
26.7	0.01108	0.08057	0.07135
26.8	0.01107	0.08051	0.07135
26.9	0.01106	0.08045	0.07136
27	0.01105	0.08039	0.07136
27.1	0.01105	0.08034	0.07137
27.2	0.01104	0.08028	0.07137
27.3	0.01103	0.08022	0.07138
27.4	0.01102	0.08016	0.07139
27.5	0.01101	0.0801	0.07139
27.6	0.011	0.08005	0.0714
27.7	0.011	0.07999	0.0714
27.8	0.01099	0.07993	0.07141
27.9	0.01098	0.07987	0.07141
28	0.01098	0.07983	0.07141
28.1	0.01097	0.07979	0.0714
28.2	0.01097	0.07975	0.0714
28.3	0.01096	0.0797	0.0714
28.4	0.01096	0.07966	0.07139
28.5	0.01096	0.07962	0.07139
28.6	0.01095	0.07958	0.07138
28.7	0.01095	0.07954	0.07138
28.8	0.01094	0.07949	0.07138
28.9	0.01094	0.07945	0.07137
29	0.01094	0.07941	0.07137
29.1	0.01093	0.07937	0.07136
29.2	0.01093	0.07933	0.07136
29.3	0.01093	0.07928	0.07136
29.4	0.01092	0.07924	0.07135
29.5	0.01092	0.0792	0.07135
29.6	0.01091	0.07916	0.07134
29.7	0.01091	0.07913	0.07133
29.8	0.01091	0.0791	0.07133
29.9	0.01091	0.07907	0.07132
30	0.01091	0.07904	0.07132
30.1	0.0109	0.07901	0.07131
30.2	0.0109	0.07898	0.0713
30.3	0.0109	0.07895	0.0713
30.4	0.0109	0.07892	0.07129
30.5	0.01089	0.07889	0.07129
30.6	0.01089	0.07886	0.07128
30.7	0.01089	0.07883	0.07127
30.8	0.01089	0.0788	0.07127
30.9	0.01088	0.07877	0.07126
31	0.01088	0.07874	0.07125
31.1	0.01088	0.07871	0.07125
31.2	0.01088	0.07868	0.07124
31.3	0.01088	0.07866	0.07124
31.4	0.01087	0.07864	0.07124
31.5	0.01087	0.07862	0.07123
31.6	0.01087	0.0786	0.07123
31.7	0.01087	0.07858	0.07122
31.8	0.01087	0.07856	0.07122
31.9	0.01087	0.07854	0.07122
32	0.01086	0.07852	0.07121
32.1	0.01086	0.0785	0.07121
32.2	0.01086	0.07848	0.0712
32.3	0.01086	0.07846	0.0712
32.4	0.01086	0.07844	0.07119
32.5	0.01086	0.07842	0.07119
32.6	0.01085	0.0784	0.07119
32.7	0.01085	0.07838	0.07118
32.8	0.01085	0.07836	0.07118
32.9	0.01085	0.07834	0.07118
33	0.01085	0.07832	0.07117
33.1	0.01085	0.0783	0.07117
33.2	0.01084	0.07828	0.07116
33.3	0.01084	0.07826	0.07116
33.4	0.01084	0.07824	0.07115
33.5	0.01084	0.07822	0.07115
33.6	0.01084	0.0782	0.07115
33.7	0.01083	0.07818	0.07114
33.8	0.01083	0.07816	0.07114
33.9	0.01083	0.07814	0.07114
34	0.01083	0.07812	0.07113
34.1	0.01083	0.0781	0.07113
34.2	0.01083	0.07808	0.07112
34.3	0.01083	0.07806	0.07112
34.4	0.01082	0.07804	0.07111
34.5	0.01082	0.07802	0.07111
34.6	0.01082	0.07801	0.07111
34.7	0.01082	0.078	0.07111
34.8	0.01082	0.07799	0.07111
34.9	0.01082	0.07798	0.0711
35	0.01082	0.07796	0.0711
35.1	0.01081	0.07795	0.0711
35.2	0.01081	0.07794	0.0711
35.3	0.01081	0.07793	0.0711
35.4	0.01081	0.07792	0.0711
35.5	0.01081	0.0779	0.07109
35.6	0.01081	0.07789	0.07109
35.7	0.01081	0.07788	0.07109
35.8	0.01081	0.07787	0.07109
35.9	0.0108	0.07786	0.07109
36	0.0108	0.07784	0.07109
36.1	0.0108	0.07783	0.07108
36.2	0.0108	0.07782	0.07108
36.3	0.0108	0.07781	0.07108
36.4	0.0108	0.0778	0.07108
36.5	0.0108	0.07778	0.07108
36.6	0.0108	0.07777	0.07108
36.7	0.01079	0.07776	0.07107
36.8	0.01079	0.07775	0.07107
36.9	0.01079	0.07774	0.07107
37	0.01079	0.07772	0.07107
37.1	0.01079	0.07771	0.07107
37.2	0.01079	0.0777	0.07107
37.3	0.01079	0.07769	0.07106
37.4	0.01078	0.07768	0.07106
37.5	0.01078	0.07766	0.07106
37.6	0.01078	0.07765	0.07106
37.7	0.01078	0.07764	0.07106
37.8	0.01078	0.07763	0.07105
37.9	0.01078	0.07762	0.07105
38	0.01078	0.0776	0.07105
38.1	0.01078	0.07759	0.07105
38.2	0.01078	0.07758	0.07105
38.3	0.01077	0.07757	0.07105
38.4	0.01077	0.07756	0.07104
38.5	0.01077	0.07754	0.07104
38.6	0.01077	0.07753	0.07104
38.7	0.01077	0.07752	0.07104
38.8	0.01077	0.07751	0.07104
38.9	0.01077	0.0775	0.07104
39	0.01077	0.07748	0.07104
39.1	0.01076	0.07747	0.07103
39.2	0.01076	0.07746	0.07103
39.3	0.01076	0.07745	0.07103
39.4	0.01076	0.07744	0.07103
39.5	0.01076	0.07742	0.07103
39.6	0.01076	0.07741	0.07103
39.7	0.01076	0.0774	0.07102
39.8	0.01076	0.07739	0.07102
39.9	0.01075	0.07738	0.07102
40	0.01075	0.07736	0.07102
40.1	0.01075	0.07735	0.07102
40.2	0.01075	0.07734	0.07101
40.3	0.01075	0.07733	0.07101
40.4	0.01075	0.07732	0.07101
40.5	0.01075	0.0773	0.07101
40.6	0.01075	0.07729	0.07101
40.7	0.01074	0.07728	0.07101
40.8	0.01074	0.07727	0.071
40.9	0.01074	0.07726	0.071
41	0.01074	0.07724	0.071
41.1	0.01074	0.07723	0.071
41.2	0.01074	0.07723	0.071
41.3	0.01074	0.07722	0.071
41.4	0.01074	0.07721	0.071
41.5	0.01074	0.0772	0.071
41.6	0.01074	0.07719	0.071
41.7	0.01073	0.07719	0.071
41.8	0.01073	0.07718	0.07099
41.9	0.01073	0.07717	0.07099
42	0.01073	0.07716	0.07099
42.1	0.01073	0.07716	0.07099
42.2	0.01073	0.07715	0.07099
42.3	0.01073	0.07714	0.07099
42.4	0.01073	0.07713	0.07099
42.5	0.01073	0.07712	0.07099
42.6	0.01073	0.07712	0.07099
42.7	0.01073	0.07711	0.07099
42.8	0.01073	0.0771	0.07099
42.9	0.01072	0.07709	0.07099
43	0.01072	0.07708	0.07098
43.1	0.01072	0.07708	0.07098
43.2	0.01072	0.07707	0.07098
43.3	0.01072	0.07706	0.07098
43.4	0.01072	0.07705	0.07098
43.5	0.01072	0.07705	0.07098
43.6	0.01072	0.07704	0.07098
43.7	0.01072	0.07703	0.07098
43.8	0.01072	0.07702	0.07098
43.9	0.01072	0.07701	0.07098
44	0.01071	0.07701	0.07098
44.1	0.01071	0.077	0.07097
44.2	0.01071	0.07699	0.07097
44.3	0.01071	0.07698	0.07097
44.4	0.01071	0.07697	0.07097
44.5	0.01071	0.07697	0.07097
44.6	0.01071	0.07696	0.07097
44.7	0.01071	0.07695	0.07097
44.8	0.01071	0.07694	0.07097
44.9	0.01071	0.07694	0.07097
45	0.0107	0.07693	0.07097
45.1	0.0107	0.07692	0.07097
45.2	0.0107	0.07691	0.07097
45.3	0.0107	0.0769	0.07097
45.4	0.0107	0.0769	0.07096
45.5	0.0107	0.07689	0.07096
45.6	0.0107	0.07688	0.07096
45.7	0.0107	0.07687	0.07096
45.8	0.0107	0.07686	0.07096
45.9	0.0107	0.07686	0.07096
46	0.0107	0.07685	0.07096
46.1	0.0107	0.07684	0.07096
46.2	0.0107	0.07683	0.07096
46.3	0.01069	0.07682	0.07096
46.4	0.01069	0.07682	0.07096
46.5	0.01069	0.07681	0.07095
46.6	0.01069	0.0768	0.07095
46.7	0.01069	0.07679	0.07095
46.8	0.01069	0.07679	0.07095
46.9	0.01069	0.07678	0.07095
47	0.01069	0.07677	0.07095
47.1	0.01069	0.07676	0.07095
47.2	0.01069	0.07675	0.07095
47.3	0.01069	0.07675	0.07095
47.4	0.01068	0.07674	0.07095
47.5	0.01068	0.07673	0.07095
47.6	0.01068	0.07672	0.07094
47.7	0.01068	0.07672	0.07094
47.8	0.01068	0.07671	0.07094
47.9	0.01068	0.07671	0.07094
48	0.01068	0.0767	0.07094
48.1	0.01068	0.0767	0.07094
48.2	0.01068	0.07669	0.07094
48.3	0.01068	0.07669	0.07094
48.4	0.01068	0.07668	0.07094
48.5	0.01068	0.07668	0.07094
48.6	0.01068	0.07667	0.07094
48.7	0.01068	0.07667	0.07094
48.8	0.01068	0.07666	0.07094
48.9	0.01068	0.07666	0.07094
49	0.01067	0.07665	0.07094
49.1	0.01067	0.07665	0.07094
49.2	0.01067	0.07665	0.07094
49.3	0.01067	0.07664	0.07094
49.4	0.01067	0.07663	0.07094
49.5	0.01067	0.07663	0.07094
49.6	0.01067	0.07663	0.07094
49.7	0.01067	0.07662	0.07094
49.8	0.01067	0.07662	0.07094
49.9	0.01067	0.07661	0.07093
50	0.01067	0.07661	0.07093
50.1	0.01067	0.0766	0.07093
50.2	0.01067	0.0766	0.07093
50.3	0.01067	0.07659	0.07093
50.4	0.01067	0.07659	0.07093
50.5	0.01067	0.07658	0.07093
50.6	0.01066	0.07658	0.07093
50.7	0.01066	0.07657	0.07093
50.8	0.01066	0.07657	0.07093
50.9	0.01066	0.07656	0.07093
51	0.01066	0.07656	0.07093
51.1	0.01066	0.07655	0.07093
51.2	0.01066	0.07655	0.07093
51.3	0.01066	0.07655	0.07093
51.4	0.01066	0.07654	0.07093
51.5	0.01066	0.07654	0.07093
51.6	0.01066	0.07653	0.07093
51.7	0.01066	0.07653	0.07093
51.8	0.01066	0.07652	0.07093
51.9	0.01066	0.07652	0.07093
52	0.01066	0.07651	0.07093
52.1	0.01066	0.07651	0.07093
52.2	0.01066	0.0765	0.07093
52.3	0.01066	0.0765	0.07093
52.4	0.01066	0.07649	0.07093
52.5	0.01066	0.07649	0.07093
52.6	0.01065	0.07648	0.07092
52.7	0.01065	0.07648	0.07092
52.8	0.01065	0.07647	0.07092
52.9	0.01065	0.07647	0.07092
53	0.01065	0.07646	0.07092
53.1	0.01065	0.07646	0.07092
53.2	0.01065	0.07645	0.07092
53.3	0.01065	0.07645	0.07092
53.4	0.01065	0.07644	0.07092
53.5	0.01065	0.07644	0.07092
53.6	0.01065	0.07644	0.07092
53.7	0.01065	0.07643	0.07092
53.8	0.01065	0.07643	0.07092
53.9	0.01065	0.07642	0.07092
54	0.01065	0.07642	0.07092
54.1	0.01065	0.07641	0.07092
54.2	0.01065	0.07641	0.07092
54.3	0.01065	0.0764	0.07092
54.4	0.01064	0.0764	0.07092
54.5	0.01064	0.07639	0.07092
54.6	0.01064	0.07639	0.07092
54.7	0.01064	0.07638	0.07092
54.8	0.01064	0.07638	0.07092
54.9	0.01064	0.07637	0.07092
55	0.01064	0.07637	0.07091
55.1	0.01064	0.07636	0.07091
55.2	0.01064	0.07636	0.07091
55.3	0.01064	0.07636	0.07091
55.4	0.01064	0.07635	0.07091
55.5	0.01064	0.07634	0.07091
55.6	0.01064	0.07634	0.07091
55.7	0.01064	0.07634	0.07091
55.8	0.01064	0.07633	0.07091
55.9	0.01064	0.07633	0.07091
56	0.01064	0.07632	0.07091
56.1	0.01064	0.07632	0.07091
56.2	0.01063	0.07631	0.07091
56.3	0.01063	0.07631	0.07091
56.4	0.01063	0.0763	0.07091
56.5	0.01063	0.0763	0.07091
56.6	0.01063	0.07629	0.07091
56.7	0.01063	0.07629	0.07091
56.8	0.01063	0.07628	0.07091
56.9	0.01063	0.07628	0.07091
57	0.01063	0.07627	0.07091
57.1	0.01063	0.07627	0.07091
57.2	0.01063	0.07626	0.0709
57.3	0.01063	0.07626	0.0709
57.4	0.01063	0.07626	0.0709
57.5	0.01063	0.07625	0.0709
57.6	0.01063	0.07625	0.0709
57.7	0.01063	0.07624	0.0709
57.8	0.01063	0.07624	0.0709
57.9	0.01063	0.07624	0.0709
58	0.01063	0.07623	0.0709
58.1	0.01063	0.07623	0.0709
58.2	0.01062	0.07623	0.0709
58.3	0.01062	0.07622	0.0709
58.4	0.01062	0.07622	0.0709
58.5	0.01062	0.07622	0.0709
58.6	0.01062	0.07622	0.0709
58.7	0.01062	0.07621	0.0709
58.8	0.01062	0.07621	0.0709
58.9	0.01062	0.0762	0.0709
59	0.01062	0.0762	0.0709
59.1	0.01062	0.0762	0.0709
59.2	0.01062	0.0762	0.0709
59.3	0.01062	0.07619	0.0709
59.4	0.01062	0.07619	0.0709
59.5	0.01062	0.07619	0.0709
59.6	0.01062	0.07618	0.0709
59.7	0.01062	0.07618	0.0709
59.8	0.01062	0.07618	0.0709
59.9	0.01062	0.07618	0.0709
60	0.01062	0.07617	0.0709
60.1	0.01062	0.07617	0.0709
60.2	0.01062	0.07617	0.0709
60.3	0.01062	0.07616	0.0709
60.4	0.01062	0.07616	0.0709
60.5	0.01062	0.07616	0.0709
60.6	0.01061	0.07615	0.0709
60.7	0.01061	0.07615	0.0709
60.8	0.01061	0.07615	0.0709
60.9	0.01061	0.07615	0.0709
61	0.01061	0.07614	0.0709
61.1	0.01061	0.07614	0.0709
61.2	0.01061	0.07613	0.0709
61.3	0.01061	0.07613	0.0709
61.4	0.01061	0.07613	0.0709
61.5	0.01061	0.07613	0.0709
61.6	0.01061	0.07612	0.0709
61.7	0.01061	0.07612	0.07089
61.8	0.01061	0.07612	0.07089
61.9	0.01061	0.07611	0.07089
62	0.01061	0.07611	0.07089
62.1	0.01061	0.07611	0.07089
62.2	0.01061	0.07611	0.07089
62.3	0.01061	0.0761	0.07089
62.4	0.01061	0.0761	0.07089
62.5	0.01061	0.0761	0.07089
62.6	0.01061	0.07609	0.07089
62.7	0.01061	0.07609	0.07089
62.8	0.01061	0.07609	0.07089
62.9	0.01061	0.07608	0.07089
63	0.01061	0.07608	0.07089
63.1	0.01061	0.07608	0.07089
63.2	0.01061	0.07608	0.07089
63.3	0.01061	0.07607	0.07089
63.4	0.01061	0.07607	0.07089
63.5	0.01061	0.07607	0.07089
63.6	0.0106	0.07606	0.07089
63.7	0.0106	0.07606	0.07089
63.8	0.0106	0.07606	0.07089
63.9	0.0106	0.07605	0.07089
64	0.0106	0.07605	0.07089
64.1	0.0106	0.07605	0.07089
64.2	0.0106	0.07604	0.07089
64.3	0.0106	0.07604	0.07089
64.4	0.0106	0.07604	0.07089
64.5	0.0106	0.07604	0.07089
64.6	0.0106	0.07603	0.07089
64.7	0.0106	0.07603	0.07089
64.8	0.0106	0.07603	0.07089
64.9	0.0106	0.07602	0.07089
65	0.0106	0.07602	0.07089
65.1	0.0106	0.07602	0.07089
65.2	0.0106	0.07601	0.07089
65.3	0.0106	0.07601	0.07089
65.4	0.0106	0.07601	0.07089
65.5	0.0106	0.07601	0.07089
65.6	0.0106	0.076	0.07089
65.7	0.0106	0.076	0.07089
65.8	0.0106	0.076	0.07089
65.9	0.0106	0.07599	0.07089
66	0.0106	0.07599	0.07089
66.1	0.0106	0.07599	0.07089
66.2	0.0106	0.07598	0.07088
66.3	0.0106	0.07598	0.07088
66.4	0.01059	0.07598	0.07088
66.5	0.01059	0.07597	0.07088
66.6	0.01059	0.07597	0.07088
66.7	0.01059	0.07597	0.07088
66.8	0.01059	0.07597	0.07088
66.9	0.01059	0.07596	0.07088
67	0.01059	0.07596	0.07088
67.1	0.01059	0.07596	0.07088
67.2	0.01059	0.07595	0.07088
67.3	0.01059	0.07595	0.07088
67.4	0.01059	0.07595	0.07088
67.5	0.01059	0.07594	0.07088
67.6	0.01059	0.07594	0.07088
67.7	0.01059	0.07594	0.07088
67.8	0.01059	0.07594	0.07088
67.9	0.01059	0.07593	0.07088
68	0.01059	0.07593	0.07088
68.1	0.01059	0.07593	0.07088
68.2	0.01059	0.07593	0.07088
68.3	0.01059	0.07593	0.07088
68.4	0.01059	0.07592	0.07088
68.5	0.01059	0.07592	0.07088
68.6	0.01059	0.07592	0.07088
68.7	0.01059	0.07592	0.07088
68.8	0.01059	0.07591	0.07088
68.9	0.01059	0.07591	0.07088
69	0.01059	0.07591	0.07088
69.1	0.01059	0.07591	0.07088
69.2	0.01059	0.07591	0.07088
69.3	0.01059	0.0759	0.07088
69.4	0.01059	0.0759	0.07088
69.5	0.01059	0.0759	0.07088
69.6	0.01059	0.0759	0.07088
69.7	0.01058	0.0759	0.07088
69.8	0.01058	0.07589	0.07088
69.9	0.01058	0.07589	0.07088
70	0.01058	0.07589	0.07088
70.1	0.01058	0.07589	0.07088
70.2	0.01058	0.07588	0.07088
70.3	0.01058	0.07588	0.07088
70.4	0.01058	0.07588	0.07088
70.5	0.01058	0.07588	0.07088
70.6	0.01058	0.07588	0.07088
70.7	0.01058	0.07587	0.07088
70.8	0.01058	0.07587	0.07088
70.9	0.01058	0.07587	0.07088
71	0.01058	0.07587	0.07088
71.1	0.01058	0.07587	0.07088
71.2	0.01058	0.07586	0.07088
71.3	0.01058	0.07586	0.07088
71.4	0.01058	0.07586	0.07088
71.5	0.01058	0.07586	0.07088
71.6	0.01058	0.07586	0.07088
71.7	0.01058	0.07585	0.07087
71.8	0.01058	0.07585	0.07087
71.9	0.01058	0.07585	0.07087
72	0.01058	0.07585	0.07087
72.1	0.01058	0.07584	0.07087
72.2	0.01058	0.07584	0.07087
72.3	0.01058	0.07584	0.07087
72.4	0.01058	0.07584	0.07087
72.5	0.01058	0.07584	0.07087
72.6	0.01058	0.07583	0.07087
72.7	0.01058	0.07583	0.07087
72.8	0.01058	0.07583	0.07087
72.9	0.01058	0.07583	0.07087
73	0.01058	0.07583	0.07087
73.1	0.01057	0.07582	0.07087
73.2	0.01057	0.07582	0.07087
73.3	0.01057	0.07582	0.07087
73.4	0.01057	0.07582	0.07087
73.5	0.01057	0.07581	0.07087
73.6	0.01057	0.07581	0.07087
73.7	0.01057	0.07581	0.07087
73.8	0.01057	0.07581	0.07087
73.9	0.01057	0.07581	0.07087
74	0.01057	0.0758	0.07087
74.1	0.01057	0.0758	0.07087
74.2	0.01057	0.0758	0.07087
74.3	0.01057	0.0758	0.07087
74.4	0.01057	0.0758	0.07087
74.5	0.01057	0.07579	0.07087
74.6	0.01057	0.07579	0.07087
74.7	0.01057	0.07579	0.07087
74.8	0.01057	0.07579	0.07087
74.9	0.01057	0.07579	0.07087
75	0.01057	0.07578	0.07087
75.1	0.01057	0.07578	0.07087
75.2	0.01057	0.07578	0.07087
75.3	0.01057	0.07578	0.07087
75.4	0.01057	0.07577	0.07087
75.5	0.01057	0.07577	0.07087
75.6	0.01057	0.07577	0.07087
75.7	0.01057	0.07577	0.07087
75.8	0.01057	0.07577	0.07087
75.9	0.01057	0.07576	0.07087
76	0.01057	0.07576	0.07087
76.1	0.01057	0.07576	0.07087
76.2	0.01057	0.07576	0.07087
76.3	0.01057	0.07576	0.07087
76.4	0.01057	0.07575	0.07087
76.5	0.01057	0.07575	0.07087
76.6	0.01057	0.07575	0.07087
76.7	0.01057	0.07575	0.07087
76.8	0.01057	0.07575	0.07087
76.9	0.01057	0.07574	0.07087
77	0.01057	0.07574	0.07087
77.1	0.01057	0.07574	0.07087
77.2	0.01057	0.07574	0.07087
77.3	0.01056	0.07573	0.07087
77.4	0.01056	0.07573	0.07087
77.5	0.01056	0.07573	0.07087
77.6	0.01056	0.07573	0.07087
77.7	0.01056	0.07573	0.07087
77.8	0.01056	0.07573	0.07087
77.9	0.01056	0.07572	0.07087
78	0.01056	0.07572	0.07087
78.1	0.01056	0.07572	0.07087
78.2	0.01056	0.07572	0.07087
78.3	0.01056	0.07572	0.07087
78.4	0.01056	0.07572	0.07087
78.5	0.01056	0.07572	0.07087
78.6	0.01056	0.07571	0.07087
78.7	0.01056	0.07571	0.07087
78.8	0.01056	0.07571	0.07087
78.9	0.01056	0.07571	0.07087
79	0.01056	0.07571	0.07087
79.1	0.01056	0.07571	0.07087
79.2	0.01056	0.0757	0.07087
79.3	0.01056	0.0757	0.07087
79.4	0.01056	0.0757	0.07087
79.5	0.01056	0.0757	0.07087
79.6	0.01056	0.0757	0.07087
79.7	0.01056	0.0757	0.07087
79.8	0.01056	0.07569	0.07087
79.9	0.01056	0.07569	0.07086
80	0.01056	0.07569	0.07086
80.1	0.01056	0.07569	0.07086
80.2	0.01056	0.07569	0.07086
80.3	0.01056	0.07569	0.07086
80.4	0.01056	0.07569	0.07086
80.5	0.01056	0.07568	0.07086
80.6	0.01056	0.07568	0.07086
80.7	0.01056	0.07568	0.07086
80.8	0.01056	0.07568	0.07086
80.9	0.01056	0.07568	0.07086
81	0.01056	0.07568	0.07086
81.1	0.01056	0.07568	0.07086
81.2	0.01056	0.07567	0.07086
81.3	0.01056	0.07567	0.07086
81.4	0.01056	0.07567	0.07086
81.5	0.01056	0.07567	0.07086
81.6	0.01056	0.07567	0.07086
81.7	0.01056	0.07567	0.07086
81.8	0.01056	0.07566	0.07086
81.9	0.01056	0.07566	0.07086
82	0.01056	0.07566	0.07086
82.1	0.01056	0.07566	0.07086
82.2	0.01056	0.07566	0.07086
82.3	0.01056	0.07566	0.07086
82.4	0.01056	0.07566	0.07086
82.5	0.01055	0.07565	0.07086
82.6	0.01055	0.07565	0.07086
82.7	0.01055	0.07565	0.07086
82.8	0.01055	0.07565	0.07086
82.9	0.01055	0.07565	0.07086
83	0.01055	0.07565	0.07086
83.1	0.01055	0.07565	0.07086
83.2	0.01055	0.07564	0.07086
83.3	0.01055	0.07564	0.07086
83.4	0.01055	0.07564	0.07086
83.5	0.01055	0.07564	0.07086
83.6	0.01055	0.07564	0.07086
83.7	0.01055	0.07564	0.07086
83.8	0.01055	0.07563	0.07086
83.9	0.01055	0.07563	0.07086
84	0.01055	0.07563	0.07086
84.1	0.01055	0.07563	0.07086
84.2	0.01055	0.07563	0.07086
84.3	0.01055	0.07563	0.07086
84.4	0.01055	0.07563	0.07086
84.5	0.01055	0.07562	0.07086
84.6	0.01055	0.07562	0.07086
84.7	0.01055	0.07562	0.07086
84.8	0.01055	0.07562	0.07086
84.9	0.01055	0.07562	0.07086
85	0.01055	0.07562	0.07086
85.1	0.01055	0.07562	0.07086
85.2	0.01055	0.07561	0.07086
85.3	0.01055	0.07561	0.07086
85.4	0.01055	0.07561	0.07086
85.5	0.01055	0.07561	0.07086
85.6	0.01055	0.07561	0.07086
85.7	0.01055	0.07561	0.07086
85.8	0.01055	0.07561	0.07086
85.9	0.01055	0.0756	0.07086
86	0.01055	0.0756	0.07086
86.1	0.01055	0.0756	0.07086
86.2	0.01055	0.0756	0.07086
86.3	0.01055	0.0756	0.07086
86.4	0.01055	0.0756	0.07086
86.5	0.01055	0.07559	0.07086
86.6	0.01055	0.07559	0.07086
86.7	0.01055	0.07559	0.07086
86.8	0.01055	0.07559	0.07086
86.9	0.01055	0.07559	0.07086
87	0.01055	0.07559	0.07086
87.1	0.01055	0.07558	0.07086
87.2	0.01055	0.07558	0.07086
87.3	0.01055	0.07558	0.07086
87.4	0.01055	0.07558	0.07086
87.5	0.01055	0.07558	0.07086
87.6	0.01055	0.07558	0.07086
87.7	0.01055	0.07558	0.07086
87.8	0.01054	0.07558	0.07086
87.9	0.01054	0.07557	0.07086
88	0.01054	0.07557	0.07086
88.1	0.01054	0.07557	0.07086
88.2	0.01054	0.07557	0.07086
88.3	0.01054	0.07557	0.07086
88.4	0.01054	0.07557	0.07086
88.5	0.01054	0.07556	0.07086
88.6	0.01054	0.07556	0.07086
88.7	0.01054	0.07556	0.07086
88.8	0.01054	0.07556	0.07086
88.9	0.01054	0.07556	0.07086
89	0.01054	0.07556	0.07086
89.1	0.01054	0.07556	0.07086
89.2	0.01054	0.07556	0.07086
89.3	0.01054	0.07555	0.07086
89.4	0.01054	0.07555	0.07086
89.5	0.01054	0.07555	0.07086
89.6	0.01054	0.07555	0.07086
89.7	0.01054	0.07555	0.07086
89.8	0.01054	0.07555	0.07086
89.9	0.01054	0.07555	0.07086
90	0.01054	0.07555	0.07086
90.1	0.01054	0.07555	0.07086
90.2	0.01054	0.07554	0.07086
90.3	0.01054	0.07554	0.07086
90.4	0.01054	0.07554	0.07086
90.5	0.01054	0.07554	0.07086
90.6	0.01054	0.07554	0.07086
90.7	0.01054	0.07554	0.07086
90.8	0.01054	0.07554	0.07086
90.9	0.01054	0.07554	0.07086
91	0.01054	0.07553	0.07086
91.1	0.01054	0.07553	0.07086
91.2	0.01054	0.07553	0.07086
91.3	0.01054	0.07553	0.07086
91.4	0.01054	0.07553	0.07086
91.5	0.01054	0.07553	0.07086
91.6	0.01054	0.07553	0.07086
91.7	0.01054	0.07552	0.07086
91.8	0.01054	0.07552	0.07086
91.9	0.01054	0.07552	0.07086
92	0.01054	0.07552	0.07086
92.1	0.01054	0.07552	0.07086
92.2	0.01054	0.07552	0.07086
92.3	0.01054	0.07552	0.07086
92.4	0.01054	0.07552	0.07086
92.5	0.01054	0.07552	0.07086
92.6	0.01054	0.07551	0.07086
92.7	0.01054	0.07551	0.07086
92.8	0.01054	0.07551	0.07086
92.9	0.01054	0.07551	0.07086
93	0.01054	0.07551	0.07086
93.1	0.01054	0.07551	0.07086
93.2	0.01054	0.07551	0.07086
93.3	0.01054	0.07551	0.07086
93.4	0.01054	0.07551	0.07086
93.5	0.01053	0.0755	0.07086
93.6	0.01053	0.0755	0.07086
93.7	0.01053	0.0755	0.07086
93.8	0.01053	0.0755	0.07086
93.9	0.01053	0.0755	0.07086
94	0.01053	0.0755	0.07086
94.1	0.01053	0.0755	0.07086
94.2	0.01053	0.0755	0.07086
94.3	0.01053	0.0755	0.07086
94.4	0.01053	0.07549	0.07086
94.5	0.01053	0.07549	0.07086
94.6	0.01053	0.07549	0.07086
94.7	0.01053	0.07549	0.07086
94.8	0.01053	0.07549	0.07086
94.9	0.01053	0.07549	0.07086
95	0.01053	0.07549	0.07086
95.1	0.01053	0.07549	0.07086
95.2	0.01053	0.07548	0.07085
95.3	0.01053	0.07548	0.07085
95.4	0.01053	0.07548	0.07085
95.5	0.01053	0.07548	0.07085
95.6	0.01053	0.07548	0.07085
95.7	0.01053	0.07548	0.07085
95.8	0.01053	0.07548	0.07085
95.9	0.01053	0.07548	0.07085
96	0.01053	0.07548	0.07085
96.1	0.01053	0.07548	0.07085
96.2	0.01053	0.07548	0.07085
96.3	0.01053	0.07547	0.07085
96.4	0.01053	0.07547	0.07085
96.5	0.01053	0.07547	0.07085
96.6	0.01053	0.07547	0.07085
96.7	0.01053	0.07547	0.07085
96.8	0.01053	0.07547	0.07085
96.9	0.01053	0.07547	0.07085
97	0.01053	0.07547	0.07085
97.1	0.01053	0.07547	0.07085
97.2	0.01053	0.07547	0.07085
97.3	0.01053	0.07546	0.07085
97.4	0.01053	0.07546	0.07085
97.5	0.01053	0.07546	0.07085
97.6	0.01053	0.07546	0.07085
97.7	0.01053	0.07546	0.07085
97.8	0.01053	0.07546	0.07085
97.9	0.01053	0.07546	0.07085
98	0.01053	0.07546	0.07085
98.1	0.01053	0.07545	0.07085
98.2	0.01053	0.07545	0.07085
98.3	0.01053	0.07545	0.07085
98.4	0.01053	0.07545	0.07085
98.5	0.01053	0.07545	0.07085
98.6	0.01053	0.07545	0.07085
98.7	0.01053	0.07545	0.07085
98.8	0.01053	0.07545	0.07085
98.9	0.01053	0.07545	0.07085
99	0.01053	0.07545	0.07085
99.1	0.01053	0.07544	0.07085
99.2	0.01053	0.07544	0.07085
99.3	0.01053	0.07544	0.07085
99.4	0.01053	0.07544	0.07085
99.5	0.01053	0.07544	0.07085
99.6	0.01053	0.07544	0.07085
99.7	0.01053	0.07544	0.07085
99.8	0.01053	0.07544	0.07085
99.9	0.01053	0.07544	0.07085
100	0.01053	0.07544	0.07085
